# Supplementary material for: Environmental STEM Study of the Oxidation Mechanism for Iron and Iron Carbide Nanoparticles
Source: Materials (Basel). 2022 Feb 18;15(4):1557. doi: 10.3390/ma15041557 (PMC8877599; doi:10.3390/ma15041557)
Supplement: Supplementary file 1 [file materials-15-01557-s001.zip]

Archive with 1 entries (1 files):
- materials-1541693-supplementary.pdf
